# Supplementary material for: Predicting the Area under the Plasma Concentration-Time Curve (AUC) for First Dose Vancomycin Using First-Order Pharmacokinetic Equations
Source: Antibiotics (Basel). 2023 Mar 23;12(4):630. doi: 10.3390/antibiotics12040630 (PMC10135334; doi:10.3390/antibiotics12040630)
Supplement: Supplementary file 1 [file antibiotics-12-00630-s001.zip]

Archive with 1 entries (1 files):
- antibiotics-2264628-supplementary.pdf
